# Supplementary material for: Naturally Acquired Antibodies to Influenza A Virus in Fall-Migrating North American Mallards
Source: Vet Sci. 2022 Apr 27;9(5):214. doi: 10.3390/vetsci9050214 (PMC9148056; doi:10.3390/vetsci9050214)
Supplement: Supplementary file 1 [file vetsci-09-00214-s001.zip]

Archive with 1 entries (1 files):
- vetsci-1654060-supplementary.xlsx
