# Supplementary material for: Naturally Acquired Antibodies to Influenza A Virus in Fall-Migrating North American Mallards
Source: Vet Sci. 2022 Apr 27;9(5):214. doi: 10.3390/vetsci9050214 (PMC9148056; doi:10.3390/vetsci9050214)
Supplement: Supplementary file 1 [file vetsci-09-00214-s001.zip › vetsci-1654060-supplementary.xlsx]

## Sheet: ALL
						ELLA					Microneutralization
Sample ID	bELISA S/N	AGE	Sex	Date	Location	N1	N2	N6	N8		H3N8	rg-H3N8	H4N6	rg-H4N6	H5N2	rg-H5N2
AV14-624	0.147344	AHY	F	2014-09-04	Peninsula Site Roseau River WMA	<10	20	80	80		<10	<10	<10	<10	<10	<10
AV14-905	0.239863	HY	M	2014-09-05	Mud River Agassiz NWR	<10	<10	320	<10		<10	<10	<10	10	<10	<10
AV14-1044	0.108509	HY	F	2014-09-08	Tamarac Pool Agassiz NWR	<10	<10	320	<10		<10	<10	<10	<10	<10	<10
AV14-1045	0.252427	AHY	M	2014-09-08	Tamarac Pool Agassiz NWR	<10	<10	160	<10		<10	<10	<10	10	<10	<10
AV14-1048	0.140491	HY	F	2014-09-08	Tamarac Pool Agassiz NWR	<10	<10	<10	<10		<10	<10	<10	<10	<10	<10
AV14-1054	0.235294	HY	F	2014-09-08	Tamarac Pool Agassiz NWR	QNS	<10	80	10		<10	<10	<10	<10	<10	<10
AV14-1056	0.387207	HY	M	2014-09-08	Tamarac Pool Agassiz NWR	<10	<10	<10	<10		<10	<10	<10	<10	<10	<10
AV14-1061	0.349515	HY	F	2014-09-08	Tamarac Pool Agassiz NWR	<10	<10	320	<10		<10	<10	<10	10	<10	<10
AV14-1236	0.125642	HY	F	2014-09-10	Mud River Agassiz NWR	<10	40	<10	320		<10	<10	<10	<10	<10	10
AV14-1239	0.190748	HY	F	2014-09-10	Mud River Agassiz NWR	<10	<10	<10	<10		<10	<10	<10	<10	<10	<10
AV14-1241	0.0525414	AHY	F	2014-09-10	Mud River Agassiz NWR	QNS	<10	160	<10		<10	<10	<10	10	<10	<10
AV14-1246	0.141633	HY	F	2014-09-10	Mud River Agassiz NWR	QNS	<10	80	<10		<10	<10	<10	<10	<10	<10
AV14-1248	0.141633	HY	F	2014-09-10	Mud River Agassiz NWR	20	80	80	80		160	80	<10	<10	<10	<10
AV14-1251	0.241005	HY	F	2014-09-10	Mud River Agassiz NWR	<10	<10	80	<10		<10	<10	<10	<10	<10	<10
AV14-1252	0.228441	AHY	M	2014-09-10	Mud River Agassiz NWR	<10	<10	<10	<10		<10	<10	<10	<10	<10	<10
AV14-1255	0.283267	HY	F	2014-09-10	Mud River Agassiz NWR	<10	80	160	10		80	20	20	10	<10	<10
AV14-1270	0.182753	AHY	M	2014-09-11	NE Site Thief Lake WMA	QNS	<10	20	<10		<10	<10	<10	<10	<10	<10
AV14-1280	0.362079	HY	M	2014-09-11	NE Site Thief Lake WMA	<10	<10	320	<10		<10	<10	<10	<10	<10	<10
AV14-1281	0.356368	HY	M	2014-09-11	NE Site Thief Lake WMA	20	<10	40	<10		<10	<10	<10	<10	<10	<10
AV14-1363	0.278698	HY	F	2014-09-12	Corner Site Roseau River WMA	<10	<10	<10	<10		<10	<10	<10	<10	<10	<10
AV14-1371	0.351799	HY	F	2014-09-12	Corner Site Roseau River WMA	<10	<10	320	<10		<10	<10	10	10	<10	<10
AV14-1374	0.22273	HY	M	2014-09-12	Corner Site Roseau River WMA	<10	<10	<10	<10		<10	<10	<10	<10	<10	<10
AV14-1376	0.23301	HY	M	2014-09-12	Corner Site Roseau River WMA	<10	<10	320	<10		<10	<10	<10	<10	<10	<10
AV14-1377	0.0879497	HY	M	2014-09-12	Corner Site Roseau River WMA	10	<10	<10	<10		<10	<10	<10	<10	<10	<10
AV14-1378	0.40434	HY	F	2014-09-12	Corner Site Roseau River WMA	<10	<10	40	<10		<10	<10	<10	<10	<10	<10
AV14-1381	0.19189	HY	M	2014-09-12	Corner Site Roseau River WMA	<10	<10	160	<10		<10	<10	<10	<10	<10	<10
AV15-3072	0.344593	AHY	M	2015-09-11	Thief Lake WMA, Northwest Site	<10	320	<10	80		<10	<10	<10	<10	<10	20
AV15-3077	0.0731011	HY	F	2015-09-11	Thief Lake WMA, Northwest Site	20	320	20	160		<10	10	<10	<10	160	640
AV15-3102	0.0993718	HY	F	2015-09-11	Thief Lake WMA, Northwest Site	160	40	≥640	80		<10	<10	<10	10	40	10
AV15-3105	0.213201	AHY	M	2015-09-11	Thief Lake WMA, Northwest Site	<10	40	80	10		<10	<10	10	10	10	40
AV15-3112	0.100514	HY	F	2015-09-11	Thief Lake WMA, Northwest Site	<10	320	≥640	<10		<10	<10	10	20	20	20
AV15-3139	0.132496	AHY	F	2015-09-11	Thief Lake WMA, Northwest Site	<10	320	40	20		<10	<10	<10	<10	<10	20
AV15-3140	0.211342	HY	F	2015-09-11	Thief Lake WMA, Northwest Site	10	40	≥640	<10		<10	<10	20	20	10	80
AV15-3146	0.142776	AHY	M	2015-09-11	Thief Lake WMA, Northwest Site	10	80	<10	20		10	<10	<10	<10	<10	10
AV15-3150	0.237992	HY	M	2015-09-11	Thief Lake WMA, Northwest Site	<10	<10	40	<10		<10	<10	<10	<10	<10	<10
AV15-3155	0.0833809	HY	F	2015-09-11	Thief Lake WMA, Northwest Site	<10	80	40	<10		<10	<10	<10	<10	10	80
AV15-3174	0.0719589	HY	F	2015-09-14	Roseau River WMA Corner Site	<10	640	≥640	<10		<10	<10	<10	<10	640	640
AV15-3179	0.074372	AHY	M	2015-09-14	Roseau River WMA Corner Site	40	160	160	10		10	10	<10	<10	20	40
AV15-3200	0.102798	HY	F	2015-09-15	Agassiz NWR Parker Pool	<10	80	<10	<10		<10	<10	<10	<10	<10	10
AV15-3271	0.140491	HY	M	2015-09-15	Agassiz NWR Parker Pool	<10	<10	<10	≥640		<10	80	<10	<10	<10	<10
AV15-3294	0.107367	HY	F	2015-09-16	Roseau River WMA Corner Site	<10	<10	<10	<10		<10	<10	<10	<10	<10	<10
AV15-3295	0.0605368	HY	F	2015-09-16	Roseau River WMA Corner Site	<10	<10	10	40		10	40	<10	<10	<10	<10
AV15-3310	0.126785	HY	M	2015-09-16	Roseau River WMA Corner Site	<10	<10	≥640	80		<10	<10	20	20	<10	<10
AV15-3315	0.0913764	HY	M	2015-09-16	Roseau River WMA Corner Site	<10	<10	160	<10		<10	<10	<10	<10	<10	<10
AV15-3324	0.177042	HY	F	2015-09-16	Roseau River WMA Corner Site	10	<10	160	40		40	10	10	20	<10	<10
AV15-3359	0.149629	HY	M	2015-09-18	Agassiz NWR Parker Pool	<10	<10	20	≥640		80	80	<10	<10	<10	<10
AV15-3416	0.129069	HY	F	2015-09-18	Agassiz NWR Parker Pool	<10	<10	<10	<10		<10	<10	<10	<10	10	10
AV15-3420	0.158766	HY	F	2015-09-18	Agassiz NWR Parker Pool	<10	<10	<10	20		<10	<10	<10	<10	<10	<10
AV15-3421	0.140491	HY	M	2015-09-18	Agassiz NWR Parker Pool	<10	<10	≥640	<10		<10	<10	20	40	<10	<10
AV15-3463	0.118789	HY	F	2015-09-18	Roseau River WMA Pool One East	<10	<10	80	20		<10	40	<10	10	<10	<10
AV15-3505	0.113078	HY	M	2015-09-18	Roseau River WMA Pool One East	<10	<10	80	20		10	20	10	10	160	80
AV15-3536	0.500286	HY	M	2015-09-22	Thief Lake WMA, Northwest Site	<10	<10	<10	<10		<10	<10	<10	<10	<10	<10
AV15-3551	0.0856653	HY	M	2015-09-22	Thief Lake WMA, Northwest Site	<10	<10	20	40		<10	<10	<10	<10	<10	<10
AV15-3560	0.0925186	HY	M	2015-09-22	Thief Lake WMA, Northwest Site	<10	20	20	80		20	10	<10	<10	<10	10
AV15-3584	0.116505	HY	M	2015-09-22	Thief Lake WMA, Northwest Site	<10	<10	40	<10		80	20	<10	<10	<10	<10
AV15-3611	0.36779	HY	F	2015-09-23	Thief Lake WMA, Northwest Site	<10	<10	<10	<10		<10	<10	<10	<10	<10	<10
AV15-3612	0.171331	HY	M	2015-09-23	Thief Lake WMA, Northwest Site	<10	<10	160	20		<10	<10	10	20	<10	<10
AV17-1864	0.3004	HY	F	2017-09-06	Thief Lake WMA, Northwest Site	<10	<10	<10	<10		<10	<10	<10	<10	<10	<10
AV17-1868	0.0708167	HY	F	2017-09-06	Agassiz NWR Tamarac Pool	10	80	320	10		40	10	80	40	10	40
AV17-1873	0.210166	HY	M	2017-09-06	Agassiz NWR Tamarac Pool	<10	<10	40	<10		<10	<10	<10	<10	<10	<10
AV17-1874	0.113078	HY	F	2017-09-06	Agassiz NWR Tamarac Pool	40	80	320	80		<10	<10	<10	<10	<10	10
AV17-1880	0.139349	HY	M	2017-09-06	Agassiz NWR Tamarac Pool	<10	<10	<10	<10		<10	<10	<10	<10	<10	<10
AV17-1882	0.173615	HY	F	2017-09-06	Agassiz NWR Tamarac Pool	<10	<10	≥640	10		<10	<10	10	10	<10	<10
AV17-1883	0.0993718	AHY	M	2017-09-06	Agassiz NWR Tamarac Pool	40	40	80	160		<10	<10	<10	<10	10	160
AV17-1920	0.115363	HY	F	2017-09-06	Thief Lake WMA, Northwest Site	<10	<10	20	10		10	<10	<10	<10	<10	<10
AV17-1924	0.147344	HY	M	2017-09-06	Thief Lake WMA, Northwest Site	20	<10	160	40		<10	10	10	<10	<10	<10
AV17-1928	0.0833809	HY	M	2017-09-06	Thief Lake WMA, Northwest Site	80	<10	160	<10		<10	<10	<10	<10	<10	<10
AV17-1932	0.0970874	HY	F	2017-09-06	Thief Lake WMA, Northwest Site	<10	<10	160	10		<10	<10	<10	<10	<10	<10
AV17-2017	0.219303	HY	M	2017-09-08	Agassiz NWR Parker Pool	<10	<10	<10	<10		<10	<10	<10	<10	<10	<10
AV17-2131	0.147344	HY	F	2017-09-08	Roseau River WMA Peninsula	<10	20	≥640	<10		20	10	40	<10	<10	<10
AV17-2135	0.163335	HY	F	2017-09-08	Roseau River WMA Peninsula	<10	<10	40	20		<10	<10	<10	<10	<10	<10
AV17-2136	0.189606	HY	F	2017-09-08	Roseau River WMA Peninsula	<10	20	320	160		40	<10	10	10	<10	10
AV17-2137	0.0696745	AHY	M	2017-09-08	Roseau River WMA Peninsula	20	40	80	<10		<10	<10	<10	10	<10	<10
AV17-2219	0.188464	HY	M	2017-09-12	Agassiz NWR Tamarac Pool	<10	<10	20	<10		<10	<10	<10	<10	<10	<10
AV17-2222	0.106225	HY	F	2017-09-12	Agassiz NWR Tamarac Pool	<10	<10	160	<10		<10	<10	10	20	<10	<10
AV17-2241	0.187322	HY	M	2017-09-12	Agassiz NWR Tamarac Pool	<10	<10	<10	<10		<10	<10	<10	<10	<10	<10
AV17-2249	0.0719589	HY	M	2017-09-12	Agassiz NWR Tamarac Pool	20	160	160	160		<10	<10	<10	10	160	320
AV17-2273	0.109652	HY	F	2017-09-12	Agassiz NWR Tamarac Pool	10	40	160	40		<10	<10	<10	10	<10	10
AV17-2286	0.103941	HY	M	2017-09-12	Agassiz NWR Tamarac Pool	<10	<10	<10	20		<10	<10	<10	<10	<10	<10
AV17-2287	0.201028	HY	F	2017-09-12	Agassiz NWR Tamarac Pool	<10	<10	160	<10		<10	<10	<10	<10	<10	<10
AV17-2323	0.0719589	HY	M	2017-09-13	Agassiz NWR Parker Pool	<10	<10	80	<10		<10	<10	10	<10	<10	<10
AV17-2325	0.0845231	AHY	F	2017-09-13	Agassiz NWR Parker Pool	80	40	160	40		20	20	<10	<10	20	10
AV17-2377	0.0776699	AHY	M	2017-09-14	Agassiz NWR Tamarac Pool	<10	40	<10	20		<10	<10	<10	<10	<10	160
AV17-2408	0.108509	HY	F	2017-09-14	Agassiz NWR Tamarac Pool	<10	<10	80	<10		<10	<10	<10	<10	<10	<10
AV17-2446	0.0993718	HY	M	2017-09-16	Agassiz NWR Parker Pool	<10	80	40	10		<10	<10	<10	<10	40	160
AV18-1223	0.0913764	AHY	M	2018-08-30	Agassiz NWR Tamarac Pool	<10	<10	<10	20		<10	10	<10	<10	<10	<10
AV18-1226	0.236133	AHY	F	2018-08-30	Agassiz NWR Tamarac Pool	<10	<10	20	<10		<10	<10	<10	<10	<10	<10
AV18-1227	0.269687	HY	M	2018-08-30	Agassiz NWR Tamarac Pool	<10	<10	40	<10		<10	<10	<10	<10	<10	<10
AV18-1229	0.0711974	HY	F	2018-08-30	Agassiz NWR Tamarac Pool	10	20	80	40		<10	<10	<10	10	<10	10
AV18-1230	0.0651057	AHY	F	2018-08-30	Agassiz NWR Tamarac Pool	160	40	160	80		40	40	<10	<10	20	80
AV18-1231	0.145026	AHY	F	2018-08-30	Agassiz NWR Tamarac Pool	10	10	80	10		20	<10	<10	10	<10	10
AV18-1232	0.140237	HY	M	2018-08-30	Agassiz NWR Tamarac Pool	<10	<10	160	<10		<10	<10	<10	<10	<10	<10
AV18-1237	0.127292	HY	F	2018-08-30	Agassiz NWR Tamarac Pool	40	<10	≥640	<10		<10	<10	40	20	<10	<10
AV18-1239	0.113269	HY	F	2018-08-30	Agassiz NWR Tamarac Pool	<10	<10	10	<10		<10	<10	<10	<10	<10	<10
AV18-1243	0.0658037	AHY	F	2018-08-30	Agassiz NWR Tamarac Pool	10	20	≥640	10		320	10	160	80	<10	<10
AV18-1247	0.181593	HY	M	2018-08-30	Agassiz NWR Tamarac Pool	<10	<10	320	<10		<10	<10	<10	<10	<10	<10
AV18-1248	0.0658037	AHY	F	2018-08-30	Agassiz NWR Tamarac Pool	40	320	20	≥640		<10	10	<10	<10	10	20
AV18-1249	0.0744337	AHY	M	2018-08-30	Agassiz NWR Tamarac Pool	10	320	≥640	40		10	20	<10	10	<10	<10
AV18-1253	0.0981661	AHY	F	2018-08-30	Agassiz NWR Tamarac Pool	20	80	320	20		320	20	80	40	80	320
AV18-1257	0.0625674	AHY	F	2018-08-30	Agassiz NWR Tamarac Pool	20	40	≥640	20		<10	<10	40	40	20	10
AV18-1258	0.156419	HY	M	2018-08-30	Agassiz NWR Tamarac Pool	<10	20	≥640	<10		<10	<10	<10	20	<10	<10
AV18-1259	0.0809061	AHY	M	2018-08-30	Agassiz NWR Tamarac Pool	<10	160	320	80		40	20	<10	<10	<10	10
AV18-1260	0.291262	HY	F	2018-08-30	Agassiz NWR Tamarac Pool	20	40	40	160		<10	<10	<10	<10	<10	<10
AV18-1262	0.338727	HY	M	2018-08-30	Agassiz NWR Tamarac Pool	<10	<10	<10	<10		<10	<10	<10	<10	<10	<10
AV18-1269	0.105717	HY	F	2018-08-30	Agassiz NWR Tamarac Pool	10	80	320	80		<10	<10	40	10	<10	<10
AV18-1359	0.211435	HY	F	2018-09-05	Agassiz NWR Mud River	20	160	320	320		<10	<10	<10	<10	<10	<10
AV18-1364	0.291292	HY	F	2018-09-05	Agassiz NWR Mud River	<10	<10	40	<10		<10	<10	<10	<10	<10	<10
AV18-1366	0.246049	HY	M	2018-09-05	Agassiz NWR Mud River	<10	<10	160	≥640		40	40	20	10	<10	<10
AV18-1376	0.12945	HY	F	2018-09-05	Agassiz NWR Mud River	<10	20	320	10		160	20	10	<10	<10	<10
AV18-1377	0.115426	HY	M	2018-09-05	Agassiz NWR Mud River	<10	80	160	40		<10	20	<10	<10	<10	10
AV18-1381	0.114347	HY	F	2018-09-05	Agassiz NWR Mud River	<10	20	320	<10		10	<10	<10	<10	<10	20
AV18-1383	0.0985435	HY	M	2018-09-05	Agassiz NWR Mud River	<10	160	80	20		<10	<10	<10	<10	160	320
AV18-1429	0.191509	AHY	F	2018-09-08	Agassiz NWR Tamarac Pool	<10	160	≥640	40		<10	<10	<10	<10	<10	10
AV18-1431	0.128371	HY	F	2018-09-08	Agassiz NWR Tamarac Pool	<10	<10	80	<10		<10	<10	<10	<10	<10	<10
AV18-1434	0.298813	HY	M	2018-09-08	Agassiz NWR Tamarac Pool	<10	10	80	<10		<10	<10	<10	<10	20	40
AV18-1435	0.328478	AHY	M	2018-09-08	Agassiz NWR Tamarac Pool	40	80	160	40		320	160	20	<10	20	160
AV18-1438	0.190939	HY	F	2018-09-08	Agassiz NWR Tamarac Pool	<10	<10	160	160		<10	<10	<10	<10	<10	<10
AV18-1439	0.414627	AHY	F	2018-09-08	Agassiz NWR Tamarac Pool	10	80	40	80		<10	<10	<10	<10	<10	<10
AV18-1441	0.0619771	AHY	M	2018-09-08	Agassiz NWR Tamarac Pool	<10	80	320	20		40	<10	<10	<10	10	20
AV18-1547	0.303128	HY	M	2018-09-20	Roseau River WMA River	<10	<10	≥1280	<10		<10	<10	<10	<10	<10	<10
						QNS = quantity not sufficient
